# Supplementary material for: Nanopore sequencing for precise detection of Mycobacterium tuberculosis and drug resistance: a retrospective multicenter study in China
Source: J Clin Microbiol. 2025 Mar 19;63(4):e01813-24. doi: 10.1128/jcm.01813-24 (PMC11980377; doi:10.1128/jcm.01813-24)
Supplement: Table S1 — The targeted genes and specific sequences of primers of TBseq test. [file jcm.01813-24-s0002.xlsx]

## Sheet: Sheet1
Table S1. The targeted genes and specific sequences of primers of TBseq® test
Primer ID	Primer sequence	Size
Nano-MTB-IS6110-F	TTTCTGTTGGTGCTGATATTGCGTGGCCAACTCGACATCC	585
Nano-MTB-IS6110-R	ACTTGCCTGTCGCTCTATCTTCAGTGTGGCTAACCCTGAACC
Nano-MTB-rrs-F1	TTTCTGTTGGTGCTGATATTGCGAGAGTTTGATCCTGGCT	1028
Nano-MTB-rrs-R1	ACTTGCCTGTCGCTCTATCTTCTGCACACAGGCCACAAGG
Nano-MTB-rrs-F2	TTTCTGTTGGTGCTGATATTGCGTCAACTCGGAGGAAGGTGG	516
Nano-MTB-rrs-R2	ACTTGCCTGTCGCTCTATCTTCGTCCGAGTGTTGCCTCAGG
Nano-Myco-HSP65-F1	TTTCTGTTGGTGCTGATATTGCGTCGAGACCAAGGASCAGAT	469
Nano-Myco-HSP65-R1	ACTTGCCTGTCGCTCTATCTTCGRATGGCCATRTCCTGCAGC
Nano-Myco-HSP65-F2	TTTCTGTTGGTGCTGATATTGCCCAAGGACGAGACCACCAT	485
Nano-Myco-HSP65-R2(NTM)	ACTTGCCTGTCGCTCTATCTTCCAGGTCCTCGTACWCRCCGG
Nano-MTB-rpoB-F1	TTTCTGTTGGTGCTGATATTGCAATATCTGGTCCGCTTGCAC	560
Nano-MTB-rpoB-R1	ACTTGCCTGTCGCTCTATCTTCACACGATCTCGTCGCTAACC
Nano-MTB-rpoB-F2	TTTCTGTTGGTGCTGATATTGCCGGYCGCTAYAAGGTCAACAA	563
Nano-MTB-rpoB-R2	ACTTGCCTGTCGCTCTATCTTCAGCCGATCAGACCGATGTT
Nano-MTB-katG-F1	TTTCTGTTGGTGCTGATATTGCGATGAGGTCTATTGGGGCAAG	678
Nano-MTB-katG-R1	ACTTGCCTGTCGCTCTATCTTCGTCTCGGTGGATCAGCTTGTA
Nano-MTB-inhA-F1	TTTCTGTTGGTGCTGATATTGCATGCGCTCTTCCCAGACTT	618
Nano-MTB-inhA-R1	ACTTGCCTGTCGCTCTATCTTCTCACATTCGACGCCAAACAG
Nano-MTB-oxyR-ahpC-F1	TTTCTGTTGGTGCTGATATTGCCCCTCATGCAGTCACAACAA	650
Nano-MTB-oxyR-ahpC-R1	ACTTGCCTGTCGCTCTATCTTCTTTGAGGTCGTTGTGCTGTG
Nano-MTB-embb-F1	TTTCTGTTGGTGCTGATATTGCGTGATATTCGGCTTCCTGCTCT	735
Nano-MTB-embb-R1	ACTTGCCTGTCGCTCTATCTTCGTAGTAGTAACGCAGGTTCTCGGTA
Nano-MTB-pncA-F1	TTTCTGTTGGTGCTGATATTGCAAGGCCGCGATGACACCTCT	932
Nano-MTB-pncA-R1	ACTTGCCTGTCGCTCTATCTTCGTGTCGTAGAAGCGGCCGAT
Nano-MTB-rpsL-F1	TTTCTGTTGGTGCTGATATTGCGAATCGAGTTTGAGGCAAGCTAT	624
Nano-MTB-rpsL-R1	ACTTGCCTGTCGCTCTATCTTCCTCAAGCGCACCATAAACAAT
Nano-MTB-gidB-F2	TTTCTGTTGGTGCTGATATTGCAAGCGATGCGTGGCCGAGCG	828
Nano-MTB-gidB-R2	ACTTGCCTGTCGCTCTATCTTCCTGGCCCGACCTTACGAGCG
Nano-MTB-gyrA-F3	TTTCTGTTGGTGCTGATATTGCGGATCGAACCGGTTGACATC	582
Nano-MTB-gyrA-R3	ACTTGCCTGTCGCTCTATCTTCGATTCTCCAGCGCCCAGAA
Nano-MTB-gyrB-F2	TTTCTGTTGGTGCTGATATTGCCCGCTGTGATCTCGGTGAAG	775
Nano-MTB-gyrB-R2	ACTTGCCTGTCGCTCTATCTTCAGACCCTTGTACCGCTGAATG
Nano-MTB-eis-F1	TTTCTGTTGGTGCTGATATTGCGCGTAACGTCACGGCGAAATT	567
Nano-MTB-eis-R1	ACTTGCCTGTCGCTCTATCTTCGTCAGCTCATGCAAGGTG
Nano-MTB-tlyA-F2	TTTCTGTTGGTGCTGATATTGCGTCTCTGGCCGAACTCGAAG	1000
Nano-MTB-tlyA-R2	ACTTGCCTGTCGCTCTATCTTCATTGTCGCCCAATACTTTTTCTAC
Nano-MTB-ethA-F1	TTTCTGTTGGTGCTGATATTGCGAAAAGCGGGAATCCATGGG	604
Nano-MTB-ethA-R1	ACTTGCCTGTCGCTCTATCTTCGGTGTAGGCCATGGTCTCC
Nano-MTB-Rv0678-F1	TTTCTGTTGGTGCTGATATTGCGGCGATGGCGACCACAAC	724
Nano-MTB-Rv0678-R1	ACTTGCCTGTCGCTCTATCTTCGGCAACCGCATCAACAAGG
Nano-MTB-atpE-F1	TTTCTGTTGGTGCTGATATTGCTCTGGAAAGCATTTGACCTGTT	522
Nano-MTB-atpE-R1	ACTTGCCTGTCGCTCTATCTTCTGCCGTTGGGAATGAGGA
Nano-MTB-rrl-F1	TTTCTGTTGGTGCTGATATTGCGGTTGAAGACTGAGGGGATGAG	616
Nano-MTB-rrl-R1	ACTTGCCTGTCGCTCTATCTTCGCCTTAGGTCCCGACTCACCCT
Nano-MTB-rrl-F2	TTTCTGTTGGTGCTGATATTGCCCCAAACCGACACAGGTGGTCA	644
Nano-MTB-rrl-R2	ACTTGCCTGTCGCTCTATCTTCAAACTACCCGCCAGGCACTGTC
Nano-MTB-rrl-F3	TTTCTGTTGGTGCTGATATTGCTTGTTGAAATACCACTCTGA	596
Nano-MTB-rrl-R3	ACTTGCCTGTCGCTCTATCTTCtagatgctttcagcggttat
Nano-MTB-rplC-F2	TTTCTGTTGGTGCTGATATTGCGCATTCTCGGTACCAAGCTG	635
Nano-MTB-rplC-R2	ACTTGCCTGTCGCTCTATCTTCCTCACCTCGTTTGATCGCAC
Nano-MTB-folC-F1	TTTCTGTTGGTGCTGATATTGCCGCTGCAATGAATTCGACGA	617
Nano-MTB-folC-R1	ACTTGCCTGTCGCTCTATCTTCAGTCGACGTGATCAATGCTG
Nano-MTB-thyA-F1	TTTCTGTTGGTGCTGATATTGCatgatttgtcggccggtttc	599
Nano-MTB-thyA-R1	ACTTGCCTGTCGCTCTATCTTCccggtcggctagaagtagtt
Nano-MTB-alr-F1	TTTCTGTTGGTGCTGATATTGCtgtcgcatatggtttacgcc	623
Nano-MTB-alr-R1	ACTTGCCTGTCGCTCTATCTTCggtcctggtgatacgtcctc
