# Supplementary material for: Nanopore sequencing for precise detection of Mycobacterium tuberculosis and drug resistance: a retrospective multicenter study in China
Source: J Clin Microbiol. 2025 Mar 19;63(4):e01813-24. doi: 10.1128/jcm.01813-24 (PMC11980377; doi:10.1128/jcm.01813-24)
Supplement: Table S2 — The diagnostic results of each diagnostic method for the enrolled subjects. [file jcm.01813-24-s0003.xlsx]

## Sheet: Sheet3
Table S2.The diagnostic results of each diagnostic method for the the enrolled subjects
Patient_number	Clinical_diagnosis	TBseq	Xpert MTB/RIF	AFB_smear	qPCR	Culture	Culture Methods	Note: 0 represents NOT TB; 1 represents TB
P1	1	1	1	0	1	1	MGIT 960
P2	1	0	0	0	0	1	MGIT 960
P3	1	1	1	1	1	1	MGIT 960
P4	1	1	1	0	1	1	MGIT 960
P5	1	0	0	0	0	1	MGIT 960
P6	1	1	1	0	1	1	MGIT 960
P7	1	1	1	1	1	0	MGIT 960
P8	1	1	1	1	1	1	MGIT 960
P9	1	1	1	0	1	1	MGIT 960
P10	1	1	1	1	1	0	L-J culture
P11	1	1	1	0	1	1	L-J culture
P12	1	1	1	1	1	1	MGIT 960
P13	1	1	0	0	1	1	MGIT 960
P14	1	1	0	1	1	1	MGIT 960
P15	1	1	0	0	1	0	MGIT 960
P16	1	1	1	1	1	0	MGIT 960
P17	1	1	1	1	1	1	MGIT 960
P18	1	0	0	0	0	1	MGIT 960
P19	1	1	1	1	1	1	L-J culture
P20	1	1	1	1	1	1	L-J culture
P21	1	1	1	0	1	1	MGIT 960
P22	1	1	1	1	1	1	L-J culture
P23	1	1	0	1	1	1	L-J culture
P24	1	1	1	1	1	0	L-J culture
P25	1	1	1	1	1	1	L-J culture
P26	1	0	1	0	0	1	MGIT 960
P27	1	1	1	1	1	1	L-J culture
P28	1	1	1	1	1	0	MGIT 960
P29	1	1	1	1	1	1	L-J culture
P30	1	1	1	1	1	1	MGIT 960
P31	1	1	1	1	1	0	MGIT 960
P32	1	1	1	0	1	1	MGIT 960
P33	1	1	1	0	1	1	MGIT 960
P34	1	1	1	1	1	1	MGIT 960
P35	1	1	0	0	1	1	L-J culture
P36	1	1	1	1	1	0	MGIT 960
P37	1	1	0	1	1	1	L-J culture
P38	1	1	1	1	1	1	MGIT 960
P39	1	1	1	1	1	1	MGIT 960
P40	1	0	0	1	1	0	L-J culture
P41	1	1	0	0	1	0	L-J culture
P42	1	1	0	1	1	1	MGIT 960
P43	1	1	1	0	1	0	MGIT 960
P44	1	1	1	0	1	1	MGIT 960
P45	1	1	0	NA	1	1	MGIT 960
P46	1	1	NA	1	1	1	MGIT 960
P47	1	1	1	1	1	1	MGIT 960
P48	1	1	1	1	1	1	MGIT 960
P49	1	1	1	1	1	1	MGIT 960
P50	1	1	1	NA	1	0	L-J culture
P51	1	1	1	1	1	1	MGIT 960
P52	1	1	0	0	0	0	MGIT 960
P53	1	1	0	0	1	0	MGIT 960
P54	1	1	1	1	1	1	MGIT 960
P55	1	1	0	0	1	1	MGIT 960
P56	1	1	1	0	1	0	L-J culture
P57	1	1	1	1	1	1	MGIT 960
P58	1	1	0	0	1	0	MGIT 960
P59	1	1	1	1	1	1	MGIT 960
P60	1	1	1	0	1	1	MGIT 960
P61	1	1	1	1	1	1	L-J culture
P62	1	1	1	0	1	1	L-J culture
P63	1	1	1	1	1	1	L-J culture
P64	1	1	1	0	1	1	MGIT 960
P65	1	1	1	0	1	0	MGIT 960
P66	1	1	1	0	1	1	MGIT 960
P67	1	1	1	1	1	1	MGIT 960
P68	1	1	1	0	1	1	MGIT 960
P69	1	1	1	0	1	1	MGIT 960
P70	1	1	0	0	1	1	MGIT 960
P71	1	1	0	0	0	0	MGIT 960
P72	1	0	0	0	0	1	L-J culture
P73	1	1	0	1	1	1	L-J culture
P74	1	1	1	0	1	1	L-J culture
P75	1	1	1	1	1	1	L-J culture
P76	1	1	1	1	1	1	MGIT 960
P77	1	1	1	0	1	1	MGIT 960
P78	1	1	0	0	1	0	MGIT 960
P79	1	1	1	1	1	1	MGIT 960
P80	1	1	1	0	1	1	MGIT 960
P81	1	1	1	0	1	1	MGIT 960
P82	1	1	1	1	1	1	MGIT 960
P83	1	1	0	0	1	0	MGIT 960
P84	1	1	1	NA	1	0	L-J culture
P85	1	1	1	1	1	1	MGIT 960
P86	1	1	1	0	1	1	MGIT 960
P87	1	1	1	1	1	1	L-J culture
P88	1	1	1	1	1	1	L-J culture
P89	1	1	1	0	1	1	MGIT 960
P90	1	1	1	0	1	1	MGIT 960
P91	1	1	1	0	1	0	MGIT 960
P92	1	1	1	0	1	1	MGIT 960
P93	1	1	1	1	1	1	MGIT 960
P94	1	1	1	1	1	1	MGIT 960
P95	1	1	1	1	1	1	MGIT 960
P96	1	1	0	1	1	1	MGIT 960
P97	1	1	1	1	1	1	MGIT 960
P98	1	1	1	0	1	0	MGIT 960
P99	1	1	1	1	1	1	MGIT 960
P100	1	1	1	1	1	1	L-J culture
P101	1	1	1	0	1	1	MGIT 960
P102	1	1	1	0	1	1	MGIT 960
P103	1	1	0	0	1	0	L-J culture
P104	1	1	1	0	1	1	MGIT 960
P105	1	0	1	0	0	0	MGIT 960
P106	1	1	1	1	1	1	MGIT 960
P107	1	1	1	0	1	1	MGIT 960
P108	1	1	1	1	1	1	MGIT 960
P109	1	1	1	1	1	1	MGIT 960
P110	1	1	1	1	1	1	MGIT 960
P111	1	1	1	1	1	1	MGIT 960
P112	1	1	1	0	1	1	MGIT 960
P113	1	1	1	1	1	1	MGIT 960
P114	1	1	1	0	1	1	MGIT 960
P115	1	1	1	1	1	1	MGIT 960
P116	1	1	1	0	1	1	MGIT 960
P117	1	1	1	1	1	1	MGIT 960
P118	1	1	1	1	1	0	MGIT 960
P119	1	1	1	1	1	1	MGIT 960
P120	1	1	1	0	1	1	MGIT 960
P121	1	1	1	0	1	1	MGIT 960
P122	1	1	1	0	1	0	MGIT 960
P123	1	1	1	1	1	1	MGIT 960
P124	1	1	1	0	1	1	MGIT 960
P125	1	1	1	0	1	1	MGIT 960
P126	1	1	1	1	1	1	MGIT 960
P127	1	1	1	1	1	1	MGIT 960
P128	1	1	1	1	1	1	MGIT 960
P129	1	1	1	1	1	1	MGIT 960
P130	1	0	1	0	0	0	MGIT 960
P131	1	1	1	1	1	1	MGIT 960
P132	1	0	1	1	0	0	MGIT 960
P133	1	1	1	0	1	1	MGIT 960
P134	1	1	1	NA	1	1	MGIT 960
P135	1	1	1	1	1	1	MGIT 960
P136	1	1	1	1	1	1	MGIT 960
P137	1	1	1	1	1	1	MGIT 960
P138	1	1	1	1	1	1	MGIT 960
P139	1	1	1	1	1	1	MGIT 960
P140	1	1	NA	0	1	0	L-J culture
P141	1	1	1	1	1	1	MGIT 960
P142	1	1	1	0	1	1	MGIT 960
P143	1	0	0	0	0	0	MGIT 960
P144	1	1	1	1	1	1	MGIT 960
P145	1	1	1	1	1	1	MGIT 960
P146	1	1	1	0	1	1	MGIT 960
P147	1	0	0	0	0	0	MGIT 960
P148	1	1	1	0	1	1	MGIT 960
P149	1	1	1	1	1	1	MGIT 960
P150	1	1	1	1	1	1	MGIT 960
P151	1	1	1	1	1	1	MGIT 960
P152	1	1	NA	1	1	1	MGIT 960
P153	1	1	1	0	1	1	MGIT 960
P154	1	1	1	0	1	1	MGIT 960
P155	1	1	1	NA	1	1	MGIT 960
P156	1	1	1	1	1	1	MGIT 960
P157	1	1	1	0	1	1	MGIT 960
P158	1	1	1	1	1	1	MGIT 960
P159	1	1	1	1	1	1	MGIT 960
P160	1	1	1	0	1	1	MGIT 960
P161	1	1	1	1	1	0	MGIT 960
P162	1	0	0	0	0	1	MGIT 960
P163	1	1	1	0	1	1	MGIT 960
P164	1	1	1	0	1	0	L-J culture
P165	1	1	1	0	1	1	MGIT 960
P166	1	1	1	1	1	1	MGIT 960
P167	1	1	1	0	1	1	MGIT 960
P168	1	1	1	1	1	1	MGIT 960
P169	1	1	0	0	1	1	MGIT 960
P170	1	1	1	0	1	1	MGIT 960
P171	1	1	1	0	1	1	MGIT 960
P172	1	1	NA	1	1	1	MGIT 960
P173	1	1	1	0	1	1	MGIT 960
P174	1	1	1	0	1	1	MGIT 960
P175	1	1	1	1	1	1	MGIT 960
P176	1	1	1	1	1	1	MGIT 960
P177	1	0	1	0	0	0	MGIT 960
P178	1	1	0	0	1	0	MGIT 960
P179	1	1	1	0	1	1	MGIT 960
P180	1	1	1	NA	1	1	MGIT 960
P181	1	1	1	NA	1	1	MGIT 960
P182	1	1	1	1	1	1	MGIT 960
P183	1	1	1	1	1	1	MGIT 960
P184	1	1	1	0	1	1	MGIT 960
P185	1	1	1	1	1	1	MGIT 960
P186	1	1	1	NA	1	1	MGIT 960
P187	1	1	1	1	1	1	MGIT 960
P188	1	1	1	1	1	1	MGIT 960
P189	1	1	1	0	0	1	MGIT 960
P190	1	1	1	NA	NA	0	MGIT 960
P191	1	0	0	0	NA	0	MGIT 960
P192	1	0	1	0	NA	0	MGIT 960
P193	1	1	0	0	NA	1	MGIT 960
P194	1	1	1	0	0	1	MGIT 960
P195	1	1	1	0	1	1	MGIT 960
P196	1	1	1	0	1	1	MGIT 960
P197	1	1	1	0	NA	0	MGIT 960
P198	1	1	0	0	NA	0	MGIT 960
P199	1	1	1	0	NA	1	MGIT 960
P200	1	1	1	NA	NA	1	MGIT 960
P201	1	1	1	1	NA	1	MGIT 960
P202	1	1	1	NA	NA	1	MGIT 960
P203	1	1	1	0	NA	1	MGIT 960
P204	1	1	1	1	NA	1	MGIT 960
P205	1	1	1	NA	NA	1	MGIT 960
P206	1	1	1	NA	NA	1	MGIT 960
P207	1	1	1	0	NA	0	MGIT 960
P208	1	1	1	0	1	1	MGIT 960
P209	1	1	1	0	1	1	MGIT 960
P210	1	1	1	0	1	1	MGIT 960
P211	1	1	1	0	1	1	MGIT 960
P212	1	1	1	NA	NA	0	MGIT 960
P213	1	1	1	NA	NA	1	MGIT 960
P214	1	1	1	0	1	1	MGIT 960
P215	1	1	1	NA	NA	1	MGIT 960
P216	1	1	1	0	1	1	MGIT 960
P217	1	1	1	0	NA	1	MGIT 960
P218	1	1	1	0	NA	0	MGIT 960
P219	1	1	1	0	NA	1	MGIT 960
P220	1	1	1	0	1	1	MGIT 960
P221	1	1	1	0	1	1	MGIT 960
P222	1	1	0	1	NA	0	MGIT 960
P223	1	1	1	0	1	1	MGIT 960
P224	1	1	1	0	1	1	MGIT 960
P225	1	1	1	0	1	0	MGIT 960
P226	1	1	1	1	NA	1	MGIT 960
P227	1	1	1	0	NA	1	MGIT 960
P228	1	1	1	0	1	1	MGIT 960
P229	1	1	1	0	1	1	MGIT 960
P230	1	1	0	0	0	0	L-J culture
P231	1	1	1	1	1	1	L-J culture
P232	1	1	1	0	1	1	MGIT 960
P233	1	1	1	0	1	1	MGIT 960
P234	1	1	1	0	1	1	L-J culture
P235	1	0	1	0	0	0	L-J culture
P236	1	0	1	0	0	1	MGIT 960
P237	1	1	0	1	1	1	L-J culture
P238	1	1	0	0	1	0	L-J culture
P239	1	1	1	0	1	1	MGIT 960
P240	1	1	1	1	1	1	L-J culture
P241	1	1	1	1	1	1	L-J culture
P242	1	1	1	1	1	1	MGIT 960
P243	1	1	1	1	1	1	L-J culture
P244	1	0	1	0	0	0	L-J culture
P245	1	1	0	0	1	1	L-J culture
P246	1	1	0	0	1	0	L-J culture
P247	1	1	0	0	1	0	L-J culture
P248	1	1	0	0	1	0	L-J culture
P249	1	1	1	0	1	0	L-J culture
P250	1	1	1	0	1	0	L-J culture
P251	1	1	1	NA	1	1	MGIT 960
P252	1	0	1	1	0	1	L-J culture
P253	1	1	0	0	1	0	L-J culture
P254	1	1	1	0	1	0	L-J culture
P255	1	1	1	0	1	0	L-J culture
P256	1	0	1	1	0	1	L-J culture
P257	1	1	1	1	1	1	L-J culture
P258	1	1	1	0	1	1	L-J culture
P259	1	1	1	0	1	0	L-J culture
P260	1	1	0	0	0	0	L-J culture
P261	1	1	1	0	1	1	L-J culture
P262	1	1	NA	NA	1	1	L-J culture
P263	1	1	1	0	1	0	L-J culture
P264	1	1	0	0	1	1	L-J culture
P265	1	1	0	NA	1	0	L-J culture
P266	1	1	1	0	1	1	L-J culture
P267	1	1	0	0	1	1	L-J culture
P268	1	1	1	0	1	1	L-J culture
P269	1	1	1	NA	1	1	L-J culture
P270	1	1	0	NA	0	1	L-J culture
P271	1	1	1	1	1	1	L-J culture
P272	1	0	0	0	1	0	L-J culture
P273	1	1	0	NA	1	0	L-J culture
P274	1	1	1	NA	1	1	L-J culture
P275	1	1	0	NA	1	0	L-J culture
P276	1	0	NA	NA	0	1	L-J culture
P277	1	1	1	NA	0	0	L-J culture
P278	1	1	1	NA	1	0	L-J culture
P279	1	1	1	NA	0	0	L-J culture
P280	1	0	0	NA	1	0	L-J culture
P281	1	0	NA	0	0	0	L-J culture
P282	1	0	0	0	0	0	L-J culture
P283	1	1	0	NA	0	0	L-J culture
P284	1	1	1	0	1	1	L-J culture
P285	1	1	0	NA	1	0	L-J culture
P286	1	1	0	NA	1	0	L-J culture
P287	1	0	NA	NA	0	0	L-J culture
P288	1	0	0	NA	1	0	L-J culture
P289	1	1	1	NA	1	0	L-J culture
P290	1	0	0	NA	0	0	L-J culture
P291	1	1	0	NA	1	0	L-J culture
P292	1	1	0	NA	1	0	L-J culture
P293	1	0	NA	NA	0	0	L-J culture
P294	1	0	0	NA	0	0	L-J culture
P295	1	0	0	NA	0	0	L-J culture
P296	1	0	1	0	0	0	L-J culture
P297	1	0	1	NA	0	0	L-J culture
P298	1	0	0	NA	0	0	L-J culture
P299	1	0	0	NA	0	0	L-J culture
P300	1	0	NA	1	0	0	L-J culture
P301	1	1	0	1	1	1	L-J culture
P302	1	1	1	0	1	1	L-J culture
P303	1	1	1	0	1	1	L-J culture
P304	1	1	1	1	1	1	L-J culture
P305	1	1	1	0	1	1	L-J culture
P306	1	1	1	1	1	1	L-J culture
P307	1	1	1	1	1	1	L-J culture
P308	1	1	0	0	1	1	L-J culture
P309	1	1	1	1	1	1	L-J culture
P310	1	1	0	0	1	0	L-J culture
P311	1	1	1	1	1	1	L-J culture
P312	1	1	1	1	1	1	L-J culture
P313	1	1	1	1	1	1	L-J culture
P314	1	1	1	1	1	1	L-J culture
P315	1	1	1	1	1	1	L-J culture
P316	1	1	1	1	1	1	L-J culture
P317	1	0	0	0	0	0	L-J culture
P318	1	1	1	0	1	1	L-J culture
P319	1	1	0	0	1	1	L-J culture
P320	1	1	1	1	0	1	L-J culture
P321	1	1	1	0	1	1	L-J culture
P322	1	1	1	1	1	1	L-J culture
P323	1	1	0	0	1	0	L-J culture
P324	1	1	0	0	1	1	L-J culture
P325	1	1	1	0	1	0	L-J culture
P326	1	1	1	0	1	1	L-J culture
P327	1	1	1	1	1	1	L-J culture
P328	1	1	0	1	1	1	L-J culture
P329	1	1	1	1	1	1	L-J culture
P330	1	1	1	1	1	1	L-J culture
P331	1	1	1	1	1	1	L-J culture
P332	1	1	1	1	1	1	L-J culture
P333	1	1	0	0	1	1	L-J culture
P334	1	1	0	0	1	0	L-J culture
P335	1	1	0	0	1	0	L-J culture
P336	1	1	1	1	1	1	L-J culture
P337	1	1	1	0	1	1	L-J culture
P338	1	1	1	0	1	1	L-J culture
P339	1	1	1	0	1	1	L-J culture
P340	1	1	1	1	1	1	L-J culture
P341	1	1	0	0	1	0	L-J culture
P342	1	1	1	0	NA	1	L-J culture
P343	1	1	0	0	NA	0	L-J culture
P344	1	1	1	0	1	0	L-J culture
P345	1	1	0	1	NA	1	L-J culture
P346	1	1	1	1	1	1	L-J culture
P347	1	1	1	0	NA	0	L-J culture
P348	1	1	1	1	1	1	L-J culture
P349	1	1	1	1	1	1	L-J culture
P350	1	1	1	1	NA	1	L-J culture
P351	1	1	0	0	0	1	L-J culture
P352	1	1	1	1	NA	1	L-J culture
P353	1	1	0	0	1	0	L-J culture
P354	1	1	0	0	NA	0	L-J culture
P355	1	0	1	1	0	1	L-J culture
P356	1	0	1	0	0	1	L-J culture
P357	1	1	1	1	1	1	L-J culture
P358	1	1	1	0	1	1	L-J culture
P359	1	1	1	0	1	1	L-J culture
P360	1	1	1	1	1	1	L-J culture
P361	1	1	1	1	1	1	L-J culture
P362	1	1	0	1	NA	0	L-J culture
P363	1	1	0	1	NA	1	L-J culture
P364	1	0	1	0	NA	1	L-J culture
P365	1	1	1	0	NA	1	L-J culture
P366	1	1	0	0	0	1	L-J culture
P367	1	1	1	1	1	1	L-J culture
P368	1	1	0	0	NA	0	L-J culture
P369	1	1	0	0	0	1	L-J culture
P370	1	1	0	1	1	0	L-J culture
P371	1	1	1	1	0	1	L-J culture
P372	1	1	0	0	0	0	L-J culture
P373	1	1	0	0	0	0	MGIT 960
P374	1	1	1	1	1	1	MGIT 960
P375	1	1	1	0	1	1	MGIT 960
P376	1	1	1	0	1	0	MGIT 960
P377	1	1	1	0	1	0	MGIT 960
P378	1	1	1	NA	1	1	MGIT 960
P379	1	1	1	1	1	1	MGIT 960
P380	1	1	1	1	1	1	MGIT 960
P381	0	1	0	0	1	0	MGIT 960
P382	1	1	1	0	1	1	MGIT 960
P383	1	1	1	1	1	1	MGIT 960
P384	1	1	1	1	1	1	MGIT 960
P385	1	1	1	1	1	1	MGIT 960
P386	1	1	0	1	1	1	MGIT 960
P387	1	1	0	0	1	0	MGIT 960
P388	1	1	1	1	1	1	MGIT 960
P389	1	1	1	1	1	1	MGIT 960
P390	1	1	1	0	1	1	MGIT 960
P391	1	1	1	0	1	0	MGIT 960
P392	1	1	1	0	1	1	MGIT 960
P393	1	1	1	1	1	1	MGIT 960
P394	1	1	1	0	1	1	MGIT 960
P395	1	1	1	0	1	0	MGIT 960
P396	1	1	1	1	1	1	MGIT 960
P397	1	1	1	0	1	1	MGIT 960
P398	1	1	1	0	1	1	MGIT 960
P399	1	1	0	0	1	0	MGIT 960
P400	0	1	0	0	1	0	MGIT 960
P401	0	0	0	0	0	0	MGIT 960
P402	1	1	0	1	0	0	MGIT 960
P403	1	1	0	0	1	0	MGIT 960
P404	1	1	0	1	1	0	MGIT 960
P405	1	1	1	0	1	0	MGIT 960
P406	1	1	0	0	1	0	MGIT 960
P407	1	1	0	0	1	0	MGIT 960
P408	1	1	1	1	1	1	MGIT 960
P409	1	1	1	0	1	1	MGIT 960
P410	1	1	1	0	1	1	MGIT 960
P411	1	1	0	NA	1	0	MGIT 960
P412	0	0	0	0	0	0	MGIT 960
P413	0	0	0	0	0	0	MGIT 960
P414	0	0	NA	NA	0	0	MGIT 960
P415	0	0	NA	NA	0	0	L-J culture
P416	1	0	0	0	0	1	MGIT 960
P417	0	0	0	0	0	0	MGIT 960
P418	0	0	0	1	1	1	L-J culture
P419	0	0	0	0	0	0	L-J culture
P420	0	0	0	0	0	1	MGIT 960
P421	0	0	0	1	0	0	MGIT 960
P422	0	0	0	0	0	0	L-J culture
P423	1	0	0	0	0	1	MGIT 960
P424	0	0	0	0	0	0	L-J culture
P425	1	0	0	1	0	0	L-J culture
P426	0	0	0	0	NA	0	L-J culture
P427	1	0	0	1	0	1	L-J culture
P428	0	0	NA	NA	0	NA	L-J culture
P429	0	0	0	NA	0	0	L-J culture
P430	0	0	0	0	0	0	L-J culture
P431	0	0	NA	NA	0	0	L-J culture
P432	0	0	0	1	0	0	L-J culture
P433	0	0	0	1	NA	0	L-J culture
P434	0	0	0	1	0	0	L-J culture
P435	0	0	0	0	0	0	L-J culture
P436	0	0	0	0	NA	0	L-J culture
P437	1	0	0	0	NA	1	L-J culture
P438	0	0	0	0	0	0	L-J culture
P439	1	0	0	0	0	1	L-J culture
P440	0	0	0	0	0	0	L-J culture
P441	0	0	0	1	0	0	L-J culture
P442	1	0	0	1	0	1	L-J culture
P443	0	0	0	1	1	0	L-J culture
P444	1	1	0	1	1	0	L-J culture
P445	1	0	0	1	NA	1	MGIT 960
P446	0	0	0	0	NA	0	MGIT 960
P447	0	0	0	1	NA	0	MGIT 960
P448	0	0	0	1	NA	0	MGIT 960
P449	0	0	0	0	NA	0	MGIT 960
P450	0	0	0	1	NA	0	MGIT 960
P451	1	0	0	1	NA	1	MGIT 960
P452	0	0	0	0	NA	0	MGIT 960
P453	0	0	0	1	NA	0	MGIT 960
P454	1	0	0	1	NA	1	MGIT 960
P455	0	0	0	0	NA	0	MGIT 960
P456	1	0	0	1	NA	0	MGIT 960
P457	0	0	0	1	NA	0	MGIT 960
P458	0	0	1	0	NA	0	MGIT 960
P459	1	0	1	NA	NA	0	MGIT 960
P460	1	0	0	1	NA	1	MGIT 960
P461	0	0	0	1	NA	0	MGIT 960
P462	0	0	0	1	NA	0	MGIT 960
P463	1	0	0	1	NA	0	MGIT 960
P464	0	0	0	0	NA	0	MGIT 960
P465	0	0	0	0	NA	0	MGIT 960
P466	0	0	0	0	NA	0	MGIT 960
P467	0	0	0	0	NA	0	MGIT 960
P468	0	0	1	NA	NA	0	L-J culture
P469	1	0	0	0	NA	0	MGIT 960
P470	0	0	0	0	NA	0	L-J culture
P471	0	0	0	0	NA	0	L-J culture
P472	0	0	0	0	NA	0	L-J culture
P473	0	0	0	0	NA	1	L-J culture
P474	0	0	0	1	NA	0	L-J culture
P475	1	0	0	0	NA	0	MGIT 960
P476	0	0	0	1	NA	0	MGIT 960
P477	0	0	0	0	NA	0	MGIT 960
P478	0	0	0	1	NA	0	MGIT 960
P479	0	0	0	1	NA	0	MGIT 960
P480	0	0	0	1	NA	0	MGIT 960
P481	1	1	0	0	NA	0	MGIT 960
P482	1	1	1	1	NA	1	MGIT 960
P483	1	1	0	0	0	0	MGIT 960
P484	1	1	0	0	1	0	L-J culture
P485	1	1	NA	1	1	0	L-J culture
P486	1	1	0	0	NA	1	MGIT 960
P487	1	1	0	0	NA	0	L-J culture
P488	1	1	1	1	NA	1	L-J culture
P489	1	1	0	0	NA	1	L-J culture
P490	1	1	0	0	NA	0	L-J culture
P491	1	1	1	0	NA	0	MGIT 960
P492	1	1	1	0	1	0	L-J culture
P493	1	1	0	0	NA	1	MGIT 960
P494	1	1	0	0	1	0	L-J culture
P495	1	1	1	0	NA	1	L-J culture
P496	1	1	1	1	NA	1	L-J culture
P497	1	1	1	1	NA	1	L-J culture
P498	1	1	1	1	0	1	L-J culture
P499	1	1	1	1	NA	1	MGIT 960
P500	1	1	1	NA	0	1	L-J culture
P501	1	1	1	1	1	0	L-J culture
P502	1	1	1	0	0	1	L-J culture
P503	1	1	1	1	1	NA	L-J culture
P504	1	1	0	0	1	1	L-J culture
P505	1	1	1	NA	1	0	MGIT 960
P506	1	1	1	1	1	1	MGIT 960
P507	0	1	1	0	1	0	MGIT 960
P508	1	1	0	0	1	1	L-J culture
P509	1	1	1	1	1	1	MGIT 960
P510	1	1	1	0	1	0	L-J culture
P511	1	1	0	0	0	1	L-J culture
P512	1	1	1	1	0	1	L-J culture
P513	1	1	1	0	0	1	L-J culture
P514	1	1	1	0	1	0	MGIT 960
P515	1	1	1	1	0	1	L-J culture
P516	1	1	1	1	1	0	L-J culture
P517	1	1	1	0	1	0	MGIT 960
P518	1	1	0	0	1	0	MGIT 960
P519	1	1	1	0	1	1	L-J culture
P520	1	1	1	1	1	1	MGIT 960
P521	1	1	1	0	1	0	L-J culture
P522	1	1	0	0	1	1	MGIT 960
P523	1	1	1	1	1	1	L-J culture
P524	1	1	1	1	1	1	L-J culture
P525	1	1	1	0	1	1	L-J culture
P526	1	1	1	0	1	1	MGIT 960
P527	1	1	1	0	1	0	L-J culture
P528	1	1	0	0	1	0	L-J culture
P529	1	1	1	1	1	NA	L-J culture
P530	1	1	0	0	NA	1	L-J culture
P531	1	1	1	1	1	1	L-J culture
P532	1	1	1	0	1	NA	L-J culture
P533	1	1	1	0	1	1	MGIT 960
P534	1	1	1	1	1	1	MGIT 960
P535	1	1	1	0	1	1	L-J culture
P536	1	1	1	1	0	1	L-J culture
P537	1	1	0	1	1	1	MGIT 960
P538	1	1	1	0	1	0	MGIT 960
P539	1	1	1	1	1	NA	L-J culture
P540	1	1	0	0	1	0	L-J culture
P541	1	1	1	0	0	1	L-J culture
P542	1	1	1	1	NA	NA	L-J culture
P543	1	1	1	0	1	0	MGIT 960
P544	1	1	1	0	1	0	MGIT 960
P545	1	1	1	0	1	1	L-J culture
P546	1	1	1	0	NA	0	MGIT 960
P547	1	1	1	1	NA	0	MGIT 960
P548	1	1	0	1	NA	1	MGIT 960
P549	1	1	1	0	1	0	MGIT 960
P550	1	1	1	1	1	1	MGIT 960
P551	1	1	1	0	1	1	MGIT 960
P552	1	1	1	0	1	1	MGIT 960
P553	1	1	1	0	NA	0	MGIT 960
P554	1	1	1	1	1	1	MGIT 960
P555	1	1	1	0	1	1	MGIT 960
P556	1	1	1	0	1	1	MGIT 960
P557	1	1	1	0	1	0	L-J culture
P558	1	1	1	1	1	0	L-J culture
P559	1	1	1	0	1	1	L-J culture
P560	1	1	1	0	1	1	MGIT 960
P561	0	1	1	0	1	1	MGIT 960
P562	1	1	1	0	1	1	MGIT 960
P563	1	1	1	NA	1	1	MGIT 960
P564	1	1	1	0	1	1	MGIT 960
P565	1	1	1	0	1	1	L-J culture
P566	1	1	1	1	1	1	MGIT 960
P567	1	1	1	1	1	0	L-J culture
P568	1	1	1	0	1	1	MGIT 960
P569	1	1	1	0	1	0	L-J culture
P570	1	1	1	0	1	1	MGIT 960
P571	1	0	1	1	NA	1	MGIT 960
P572	1	1	1	1	1	1	MGIT 960
P573	1	1	1	0	1	0	MGIT 960
P574	1	1	0	0	1	1	MGIT 960
P575	1	0	1	0	NA	1	MGIT 960
P576	1	1	1	0	1	0	MGIT 960
P577	1	1	1	0	1	1	MGIT 960
P578	1	1	1	1	1	1	MGIT 960
P579	1	1	1	0	1	0	MGIT 960
P580	1	1	1	1	1	1	MGIT 960
P581	1	1	0	0	1	0	MGIT 960
P582	1	1	1	1	1	1	MGIT 960
P583	1	1	1	1	1	0	L-J culture
P584	1	1	1	0	1	0	MGIT 960
P585	1	1	1	0	1	0	MGIT 960
P586	1	1	1	1	1	1	MGIT 960
P587	1	1	1	0	1	1	MGIT 960
P588	1	1	1	0	1	1	L-J culture
P589	1	0	0	0	NA	0	L-J culture
P590	1	1	0	0	1	0	MGIT 960
P591	1	1	1	0	1	1	MGIT 960
P592	1	1	0	0	1	1	MGIT 960
P593	1	1	1	1	1	1	MGIT 960
P594	1	1	NA	0	1	1	MGIT 960
P595	1	1	1	0	1	0	MGIT 960
P596	1	1	0	0	0	1	MGIT 960
P597	1	1	1	0	1	1	MGIT 960
P598	1	1	1	0	1	0	MGIT 960
P599	1	1	1	0	1	1	MGIT 960
P600	1	1	1	0	1	1	MGIT 960
P601	1	1	1	0	1	1	MGIT 960
P602	1	1	1	1	1	1	L-J culture
P603	1	1	1	0	1	1	L-J culture
P604	1	1	1	0	1	1	MGIT 960
P605	1	1	1	1	1	1	L-J culture
P606	1	1	1	1	1	1	L-J culture
P607	1	1	1	0	1	0	L-J culture
P608	1	1	1	1	1	1	MGIT 960
P609	1	1	1	1	1	1	MGIT 960
P610	1	1	0	1	1	1	MGIT 960
P611	1	1	1	0	1	1	MGIT 960
P612	1	1	1	0	1	1	MGIT 960
P613	1	1	1	0	1	1	MGIT 960
P614	1	1	1	0	1	1	MGIT 960
P615	1	1	1	1	1	1	MGIT 960
P616	1	1	1	0	1	1	MGIT 960
P617	1	1	1	0	1	1	MGIT 960
P618	1	1	0	0	1	0	MGIT 960
P619	1	1	1	0	1	1	MGIT 960
P620	1	1	1	1	1	1	L-J culture
P621	1	1	1	1	1	1	L-J culture
P622	1	1	1	0	1	1	L-J culture
P623	1	1	1	0	1	1	MGIT 960
P624	1	1	1	0	1	0	MGIT 960
P625	1	1	1	1	1	1	L-J culture
P626	1	1	1	1	1	1	L-J culture
P627	1	1	1	0	1	1	MGIT 960
P628	1	1	1	0	1	1	MGIT 960
P629	1	1	1	0	1	1	MGIT 960
P630	1	1	1	1	1	1	MGIT 960
P631	1	1	1	1	1	1	MGIT 960
P632	1	1	1	0	1	1	MGIT 960
P633	1	1	1	0	1	1	MGIT 960
P634	1	1	1	1	1	1	MGIT 960
P635	1	1	1	0	1	1	MGIT 960
P636	1	1	1	1	1	1	MGIT 960
P637	1	1	1	1	1	1	MGIT 960
P638	1	1	1	0	1	1	MGIT 960
P639	1	1	1	1	1	1	L-J culture
P640	1	0	1	1	NA	0	L-J culture
P641	1	1	1	0	1	1	MGIT 960
P642	1	1	1	0	1	0	MGIT 960
P643	1	1	1	1	1	1	MGIT 960
P644	1	1	1	1	1	1	MGIT 960
P645	1	1	1	0	1	NA	L-J culture
P646	1	1	1	1	1	1	MGIT 960
P647	1	1	1	0	1	1	MGIT 960
P648	1	1	1	0	0	1	MGIT 960
P649	1	1	1	0	1	1	MGIT 960
P650	1	1	1	1	1	1	MGIT 960
P651	1	1	0	0	1	0	MGIT 960
P652	1	1	1	1	1	1	MGIT 960
P653	1	1	1	1	1	1	MGIT 960
P654	1	1	1	1	1	1	MGIT 960
P655	1	1	1	1	1	NA	L-J culture
P656	1	1	1	1	1	1	MGIT 960
P657	1	1	1	0	1	1	MGIT 960
P658	1	1	1	0	1	0	L-J culture
P659	1	1	1	0	1	0	L-J culture
P660	1	1	0	0	1	1	MGIT 960
P661	1	1	1	1	1	1	MGIT 960
P662	1	1	1	1	1	1	MGIT 960
P663	1	1	0	0	1	0	L-J culture
P664	1	1	1	0	1	0	MGIT 960
P665	1	1	1	0	1	1	MGIT 960
P666	1	1	1	0	1	1	MGIT 960
P667	1	1	1	0	1	1	L-J culture
P668	1	1	1	0	1	1	L-J culture
P669	1	1	1	1	1	1	MGIT 960
P670	1	1	0	0	1	0	MGIT 960
P671	1	1	1	0	1	0	MGIT 960
P672	1	1	1	1	1	0	MGIT 960
P673	1	1	1	1	1	1	MGIT 960
P674	1	1	1	1	1	1	MGIT 960
P675	1	1	1	1	1	NA	MGIT 960
P676	1	1	1	0	1	1	MGIT 960
P677	1	1	1	1	1	1	MGIT 960
P678	1	1	1	1	1	1	L-J culture
P679	1	1	1	1	1	NA	L-J culture
P680	1	1	1	1	1	1	MGIT 960
P681	1	1	0	1	1	1	MGIT 960
P682	1	1	1	1	1	1	L-J culture
P683	1	1	1	1	1	1	MGIT 960
P684	1	1	1	1	1	1	MGIT 960
P685	1	1	1	1	1	1	MGIT 960
P686	1	1	1	0	1	0	L-J culture
P687	1	0	1	1	NA	0	L-J culture
P688	1	1	1	NA	1	1	MGIT 960
P689	1	1	1	0	1	1	MGIT 960
P690	1	1	1	0	1	1	MGIT 960
P691	1	1	1	1	1	1	MGIT 960
P692	1	1	1	1	1	1	MGIT 960
P693	1	1	1	0	1	0	MGIT 960
P694	1	1	1	1	1	0	L-J culture
P695	1	1	1	1	1	1	MGIT 960
P696	1	1	0	0	1	1	MGIT 960
P697	1	1	1	1	1	1	MGIT 960
P698	1	1	1	1	1	1	MGIT 960
P699	1	1	1	0	1	1	MGIT 960
P700	1	1	0	0	1	1	MGIT 960
P701	1	1	NA	0	1	1	MGIT 960
P702	1	1	1	0	1	0	L-J culture
P703	1	1	0	0	1	0	L-J culture
P704	1	1	1	0	1	1	MGIT 960
P705	1	1	1	1	1	NA	L-J culture
P706	1	1	1	1	1	1	MGIT 960
P707	1	1	1	0	1	1	MGIT 960
P708	1	1	1	1	1	1	L-J culture
P709	1	1	1	1	1	1	L-J culture
P710	1	1	1	0	1	0	L-J culture
P711	1	1	1	0	1	0	MGIT 960
P712	1	1	1	1	1	0	L-J culture
P713	1	1	1	1	0	0	L-J culture
P714	1	1	1	1	1	1	L-J culture
P715	1	1	1	1	1	1	MGIT 960
P716	1	1	1	1	0	1	MGIT 960
P717	1	1	1	1	1	NA	L-J culture
P718	1	1	1	0	1	1	MGIT 960
P719	1	1	1	0	1	1	MGIT 960
P720	1	1	1	1	1	0	L-J culture
P721	1	1	1	0	1	0	MGIT 960
P722	1	1	1	0	1	1	MGIT 960
P723	1	1	1	0	1	0	MGIT 960
P724	1	1	1	1	1	0	L-J culture
P725	1	1	1	1	1	1	MGIT 960
P726	1	1	1	0	1	1	MGIT 960
P727	1	1	1	0	1	1	MGIT 960
P728	1	1	1	0	1	1	L-J culture
P729	1	1	1	1	1	1	MGIT 960
P730	1	1	1	1	1	1	L-J culture
P731	1	1	1	0	1	1	MGIT 960
P732	1	1	1	1	1	1	L-J culture
P733	1	1	1	1	1	1	MGIT 960
P734	1	1	1	0	1	1	MGIT 960
P735	1	1	1	0	1	1	MGIT 960
P736	1	1	1	0	1	0	L-J culture
P737	1	1	1	1	0	1	MGIT 960
P738	1	1	1	1	1	1	MGIT 960
P739	1	1	1	0	1	0	L-J culture
P740	1	1	1	1	1	1	MGIT 960
P741	1	1	1	NA	0	1	MGIT 960
P742	1	1	1	0	1	1	MGIT 960
P743	1	1	1	1	1	0	L-J culture
P744	1	1	1	1	1	1	MGIT 960
P745	1	1	1	0	1	NA	L-J culture
P746	1	1	1	0	1	1	MGIT 960
P747	1	1	1	0	1	1	MGIT 960
P748	1	1	1	0	1	1	MGIT 960
P749	1	1	1	0	1	1	MGIT 960
P750	1	1	1	0	1	1	MGIT 960
P751	1	1	1	0	1	0	MGIT 960
P752	1	1	1	1	1	1	MGIT 960
P753	1	1	1	0	1	1	MGIT 960
P754	1	1	1	1	0	1	MGIT 960
P755	1	1	1	1	1	1	MGIT 960
P756	1	1	1	1	1	1	MGIT 960
P757	1	1	1	0	1	1	L-J culture
P758	1	1	1	1	1	1	MGIT 960
P759	1	0	1	0	NA	NA	L-J culture
P760	1	1	NA	NA	1	0	L-J culture
P761	1	1	0	0	1	0	L-J culture
P762	1	1	1	0	1	0	MGIT 960
P763	1	1	1	1	1	1	L-J culture
P764	1	1	0	0	1	0	L-J culture
P765	1	1	0	0	1	1	L-J culture
P766	1	0	0	0	NA	0	L-J culture
P767	1	1	1	0	1	1	MGIT 960
P768	1	1	1	0	1	1	MGIT 960
P769	1	1	1	1	1	1	MGIT 960
P770	1	1	1	0	1	1	MGIT 960
P771	1	1	1	1	1	1	L-J culture
P772	1	1	0	0	1	0	L-J culture
P773	1	1	1	0	1	0	L-J culture
P774	1	1	0	0	1	1	MGIT 960
P775	1	1	1	1	1	1	MGIT 960
P776	1	1	1	0	1	1	MGIT 960
P777	1	1	1	0	1	1	MGIT 960
P778	1	1	1	1	1	1	MGIT 960
P779	1	1	1	1	1	0	L-J culture
P780	1	1	1	0	1	0	L-J culture
P781	1	1	1	0	1	1	MGIT 960
P782	1	1	1	1	1	1	MGIT 960
P783	1	1	1	1	1	1	MGIT 960
P784	1	0	1	1	NA	1	MGIT 960
P785	1	1	0	0	0	0	L-J culture
P786	1	1	0	1	1	NA	L-J culture
P787	1	1	1	1	1	1	MGIT 960
P788	1	1	1	0	1	1	MGIT 960
P789	1	1	0	0	1	1	MGIT 960
P790	1	1	0	0	1	1	MGIT 960
P791	1	1	1	1	1	0	L-J culture
P792	1	1	1	1	1	1	L-J culture
P793	1	1	1	1	1	1	MGIT 960
P794	1	1	1	1	1	1	MGIT 960
P795	1	1	1	1	1	1	MGIT 960
P796	1	1	1	0	1	1	MGIT 960
P797	1	1	1	1	1	1	MGIT 960
P798	1	1	0	1	1	1	L-J culture
P799	1	1	0	0	1	1	MGIT 960
P800	1	1	1	1	1	1	L-J culture
P801	1	1	1	1	1	1	L-J culture
P802	1	1	0	0	1	1	MGIT 960
P803	1	1	1	0	1	0	L-J culture
P804	1	1	0	1	1	1	L-J culture
P805	1	1	1	0	1	0	L-J culture
P806	1	1	1	0	1	1	MGIT 960
P807	1	1	1	1	1	1	MGIT 960
P808	1	1	1	0	1	1	L-J culture
P809	1	1	1	0	1	1	MGIT 960
P810	1	1	1	1	1	1	MGIT 960
P811	1	1	1	1	1	1	L-J culture
P812	1	1	1	1	1	1	MGIT 960
P813	1	1	1	0	1	NA	L-J culture
P814	1	1	1	0	1	1	MGIT 960
P815	1	1	1	1	1	1	MGIT 960
P816	1	1	1	0	1	0	L-J culture
P817	1	1	1	1	1	1	L-J culture
P818	1	1	0	0	1	1	L-J culture
P819	1	1	1	NA	1	0	MGIT 960
P820	1	1	1	1	1	0	L-J culture
P821	1	1	0	1	1	1	L-J culture
P822	1	1	1	1	1	1	L-J culture
P823	1	1	1	1	1	1	L-J culture
P824	1	0	1	1	NA	NA	L-J culture
P825	1	0	NA	1	NA	0	L-J culture
P826	1	0	0	0	NA	1	L-J culture
P827	1	0	0	1	NA	0	MGIT 960
P828	1	0	0	0	NA	1	MGIT 960
P829	1	0	NA	0	NA	0	MGIT 960
