# Supplementary material for: Nanopore sequencing for precise detection of Mycobacterium tuberculosis and drug resistance: a retrospective multicenter study in China
Source: J Clin Microbiol. 2025 Mar 19;63(4):e01813-24. doi: 10.1128/jcm.01813-24 (PMC11980377; doi:10.1128/jcm.01813-24)
Supplement: Table S3 — Comparison of sensitivity, specificity, PPV, NPV, and AUC among different diagnostic tests. [file jcm.01813-24-s0004.xlsx]

## Sheet: Sheet1
Table S3 Comparison of sensitivity, specificity, PPV, NPV, and AUC among different diagnostic tests among patients clinically TB Ccases and non-TB cases.															0.00087
Comparison		Sensitivity(P-value)					Specificity(P-value)					PPV(P-value)a					NPV(P-value)b					AUC(P-value)c
Test A	Test B	Number of patients		P-value (Uncorrected)	P-value (Bonferroni Corrected)	Test Statistic	Number of patients		P-value (Uncorrected)	P-value (Bonferroni Corrected)	Test Statistic	Number of patients		P-value (Uncorrected)	P-value (Bonferroni Corrected)	Test Statistic	Number of patients		P-value (Uncorrected)	P-value (Bonferroni Corrected)	Test Statistic	Number of patients		P-value	Test Statistic
Culture	TBseq	Culture （n=756)	TBseq (n=756)	<0.0001	<0.0001 ***	McNemar test	Culture （n=56)	TBseq (n=56)	1	1	McNemar test	Culture （n=543)	TBseq (n=706)	0.734	1	Fisher's exact test	Culture （n=269)	TBseq (n=123)	<0.0001	<0.0001 ***	Chi-square test	Culture （n=812)	TBseq (n=829)	<0.0001 ***	Delong's test
Culture	Xpert MTB/RIF	Culture (n=740)	Xpert MTB/RIF (n=740)	0.00309	0.0309 *	McNemar test	Culture (n=53)	Xpert MTB/RIF (n=53)	1	1	McNemar test	Culture (n=543)	Xpert MTB/RIF (n=593)	1	1	Fisher's exact test	Culture (n=269)	Xpert MTB/RIF (n=216)	0.366	1	Chi-square test	Culture (n=812)	Xpert MTB/RIF (n=809)	0.2586	Delong's test
Culture	AFB smear	Culture (n=702)	AFB smear (n=702)	<0.0001	<0.0001 ***	McNemar test	Culture (n=51)	AFB smear (n=51)	0.00225	0.0225 *	McNemar test	Culture (n=543)	AFB smear (n=339)	<0.0001	0.0003 ***	Fisher's exact test	Culture (n=269)	AFB smear (n=430)	<0.0001	<0.0001 ***	Chi-square test	Culture (n=812)	AFB smear (n=769)	<0.0001 ***	Delong's test
Culture	qPCR	Culture (n=680)	qPCR (n=680)	<0.0001	<0.0001 ***	McNemar test	Culture (n=26)	qPCR (n=26)	0.3711	1	McNemar test	Culture (n=543)	qPCR (n=624)	0.759	1	Fisher's exact test	Culture (n=269)	qPCR (n=96)	0.593	1	Chi-square test	Culture (n=812)	qPCR (n=720)	0.6048	Delong's test
TBseq	Xpert MTB/RIF	TBseq (n=756)	Xpert MTB/RIF (n=756)	<0.0001	<0.0001 ***	McNemar test	TBseq (n=53)	Xpert MTB/RIF (n=53)	1	1	McNemar test	TBseq (n=706)	Xpert MTB/RIF (n=593)	1	1	Fisher's exact test	TBseq (n=123)	Xpert MTB/RIF (n=216)	8.2e-05	0.0008 ***	Chi-square test	TBseq (n=829)	Xpert MTB/RIF (n=809)	0.0008 ***	Delong's test
TBseq	AFB smear	TBseq (n=718)	AFB smear (n=718)	<0.0001	<0.0001 ***	McNemar test	TBseq (n=51)	AFB smear (n=51)	0.00351	0.0351 *	McNemar test	TBseq (n=706)	AFB smear (n=339)	<0.0001	<0.0001 ***	Fisher's exact test	TBseq (n=123)	AFB smear (n=430)	<0.0001	<0.0001 ***	Chi-square test	TBseq (n=829)	AFB smear (n=769)	<0.0001 ***	Delong's test
TBseq	qPCR	TBseq (n=693)	qPCR (n=693)	<0.0001	<0.0001 ***	McNemar test	TBseq (n=27)	qPCR (n=27)	0.4795	1	McNemar test	TBseq (n=706)	qPCR (n=624)	0.529	1	Fisher's exact test	TBseq (n=123)	qPCR (n=96)	0.00099	0.0099 **	Chi-square test	TBseq (n=829)	qPCR (n=720)	0.0211 *	Delong's test
Xpert MTB/RIF	AFB smear	Xpert MTB/RIF (n=707)	AFB smear (n=707)	<0.0001	<0.0001 ***	McNemar test	Xpert MTB/RIF (n=51)	AFB smear (n=51)	0.001384	0.0138 *	McNemar test	Xpert MTB/RIF (n=593)	AFB smear (n=339)	<0.0001	<0.0001 ***	Fisher's exact test	Xpert MTB/RIF (n=216)	AFB smear (n=430)	<0.0001	<0.0001 ***	Chi-square test	Xpert MTB/RIF (n=809)	AFB smear (n=769)	<0.0001 ***	Delong's test
Xpert MTB/RIF	qPCR	Xpert MTB/RIF (n=679)	qPCR (n=679)	<0.0001	<0.0001 ***	McNemar test	Xpert MTB/RIF (n=23)	qPCR (n=23)	0.1336	1	McNemar test	Xpert MTB/RIF (n=593)	qPCR (n=624)	0.754	1	Fisher's exact test	Xpert MTB/RIF (n=216)	qPCR (n=96)	0.874	1	Chi-square test	Xpert MTB/RIF (n=809)	qPCR (n=720)	0.3433	Delong's test
AFB smear	qPCR	AFB smear (n=648)	qPCR (n=648)	<0.0001	<0.0001 ***	McNemar test	AFB smear (n=22)	qPCR (n=22)	1	1	McNemar test	AFB smear (n=339)	qPCR (n=624)	<0.0001	0.0005 ***	Fisher's exact test	AFB smear (n=430)	qPCR (n=96)	<0.0001	0.0002 ***	Chi-square test	AFB smear (n=769)	qPCR (n=720)	0.0006 ***	Delong's test
LJ_Culture	TBseq	LJ_Culture （n=289)	TBseq (n=289)	<0.0001	<0.0001 ***	McNemar test	LJ_Culture （n=24)	TBseq (n=24)	0.48	1	McNemar test	LJ_Culture （n=170)	TBseq (n=706)	0.328	1	Fisher's exact test	LJ_Culture （n=144)	TBseq (n=123)	<0.0001	<0.0001 ***	Chi-square test	LJ_Culture （n=313)	TBseq (n=829)	<0.0001 ***	Delong's test
LJ_Culture	Xpert MTB/RIF	LJ_Culture (n=279)	Xpert MTB/RIF (n=279)	0.0303	0.424	McNemar test	LJ_Culturee (n=22)	Xpert MTB/RIF (n=22)	1	1	McNemar test	LJ_Culture (n=170)	Xpert MTB/RIF (n=593)	0.619	1	Fisher's exact test	LJ_Culture (n=144)	Xpert MTB/RIF (n=216)	0.0836	1	Chi-square test	LJ_Culture (n=313)	Xpert MTB/RIF (n=809)	0.1535	Delong's test
LJ_Culture	AFB smear	LJ_Culture (n=258)	AFB smear (n=258)	9.61e-05	0.0014 **	McNemar test	LJ_Culture (n=20)	AFB smear (n=20)	0.131	1	McNemar test	LJ_Culture (n=170)	AFB smear (n=339)	0.0174	0.261	Fisher's exact test	LJ_Culture (n=144)	AFB smear (n=430)	0.00531	0.0796	Chi-square test	LJ_Culture (n=313)	AFB smear (n=769)	0.0019 **	Delong's test
LJ_Culture	qPCR	LJ_Culture (n=262)	qPCR (n=262)	<0.0001	<0.0001 ***	McNemar test	LJ_Culture (n=15)	qPCR (n=15)	1	1	McNemar test	LJ_Culture (n=170)	qPCR (n=624)	0.681	1	Fisher's exact test	LJ_Culture (n=144)	qPCR (n=96)	0.192	1	Chi-square test	LJ_Culture (n=313)	qPCR (n=720)	0.0261 *	Delong's test
MGIT_960	TBseq	MGIT_960 （n=467)	TBseq (n=467)	<0.0001	<0.0001 ***	McNemar test	MGIT_960 （n=32)	TBseq (n=32)	0.617	1	McNemar test	MGIT_960 （n=374)	TBseq (n=706)	1	1	Fisher's exact test	MGIT_960 （n=125)	TBseq (n=123)	0.00145	0.0217 *	Chi-square test	MGIT_960 （n=499)	TBseq (n=829)	0.256	Delong's test
MGIT_960	Xpert MTB/RIF	MGIT_960 (n=461)	Xpert MTB/RIF (n=461)	0.0549	0.769	McNemar test	MGIT_960 (n=31)	Xpert MTB/RIF (n=31)	1	1	McNemar test	MGIT_960 (n=374)	Xpert MTB/RIF (n=593)	1	1	Fisher's exact test	MGIT_960 (n=125)	Xpert MTB/RIF (n=216)	0.782	1	Chi-square test	MGIT_960 (n=499)	Xpert MTB/RIF (n=809)	0.8539	Delong's test
MGIT_960	AFB smear	MGIT_960 (n=444)	AFB smear (n=444)	<0.0001	<0.0001 ***	McNemar test	MGIT_960 (n=31)	AFB smear (n=31)	0.0162	0.227	McNemar test	MGIT_960 (n=374)	AFB smear (n=339)	5.8e-05	0.0009 ***	Fisher's exact test	MGIT_960 (n=125)	AFB smear (n=430)	<0.0001	<0.0001 ***	Chi-square test	MGIT_960 (n=499)	AFB smear (n=769)	<0.0001 ***	Delong's test
MGIT_960	qPCR	MGIT_960 (n=418)	qPCR (n=418)	<0.0001	<0.0001 ***	McNemar test	MGIT_960 (n=11)	qPCR (n=11)	0.617	1	McNemar test	MGIT_960 (n=374)	qPCR (n=624)	0.717	1	Fisher's exact test	MGIT_960 (n=125)	qPCR (n=96)	0.71	1	Chi-square test	MGIT_960 (n=499)	qPCR (n=720)	0.7046	Delong's test
a: Positive predictive value
b: Negative predictive value
c: Area under curve
																								9 Xpert : qPCR 1.00e+00 1.00e+00 8.74e-01 1.00e+00
																								10 AFB : qPCR 1.04e-04 1.04e-03 2.16e-05 2.16e-04
