# Supplementary material for: Nanopore sequencing for precise detection of Mycobacterium tuberculosis and drug resistance: a retrospective multicenter study in China
Source: J Clin Microbiol. 2025 Mar 19;63(4):e01813-24. doi: 10.1128/jcm.01813-24 (PMC11980377; doi:10.1128/jcm.01813-24)
Supplement: Table S4 — The diagnostic accuracy of the MGIT 960 and LJ culture for the diagnosis of tuberculosis. [file jcm.01813-24-s0005.xlsx]

## Sheet: Sheet1
Table S4 The Diagnostic Accuracy of the MGIT 960 System and LJ Culture for the Diagnosis of Tuberculosis.
Culture Methods	TP	FP	TN	FN	Sensitivity% (95 CIa)		Specificity% (95 CI)		PPV% (95 CI)		NPV % (95 CI)		AUC (95 CI)
L-J Culture	243	3	44	134	57.8(52.1-63.5)	Chi-square test	91.7(80.6-100.0)	Fisher's exact test	98.8(97.2-100.4)	Fisher's exact test	15.3(9.4-21.2)	Chi-square test	0.747(0.664-0.831)	Delong's test
MGIT 960 Culture	296	1	8	83	79.7(76.0-83.3)	p =1.803e-10 ***	93.8(85.4-100.0)	p =1	99.5(98.7-100.2)	p =0.592	24.0(16.5-31.5)	p =0.09853	0.867(0.807-0.927)	p =0.256
a: Confidence interval
b: Positive predictive value
c: Negative predictive value
d: Area under curve
